# Supplementary material for: Relative proportion and contrasting host preference of Culex pipiens biotypes across Europe
Source: Parasit Vectors. 2026 Apr 1;19:152. doi: 10.1186/s13071-026-07375-4 (PMC13064290; doi:10.1186/s13071-026-07375-4)
Supplement: Supplementary file 1 — Additional file 1: Table S1. Compounds used for the formulation of the synthetic human [17] and chicken [18] odor blends. Both odor blends used pentane as a solvent. All compounds were obtained from Merck, with purity ranging from 90% to 99%. Phenol and α-terpineol were obtained as solids, with the amount listed in micrograms. [file 13071_2026_7375_MOESM1_ESM.xlsx]

## Sheet: Sheet1
	Compound	CAS no.	Source	Purity %	Volume (μl per 1 ml solvent)
Human odor blend	1-Hexanol	111-27-3	Merck	0.99	5.7
	3-Hctanol	589-98-0	Merck	0.99	18
	(R)-1-octen-3-ol	3687-48-7	Merck	0.99	1
	2-Nonanol	628-99-9	Merck	0.99	1.1
	Octanal	124-13-0	Merck	0.99	7.7
	Nonanal	124-19-6	Merck	0.95	76
	Decanal	112-31-2	Merck	0.98	115
	Butyl acetate	123-86-4	Merck	0.995	4.8
	Sulcatone	110-93-0	Merck	0.99	51
	Phenol	108-95-2	Merck	0.99	10.71
	Benzaldehyde	100-52-7	Merck	0.99	4.4
	Acetophenone	98-86-2	Merck	0.99	0.4
	Limonene	5989-27-5	Merck	0.99	150
	Linalool	78-70-6	Merck	0.97	5.7
	α-terpineol	98-55-5	Merck	0.9	30.69
Chicken odor blend	Heptanal	111-71-7	Merck	0.95	1
	Octanal	124-13-0	Merck	0.99	5
	Nonanal	124-19-6	Merck	0.95	50
	Decanal	112-31-2	Merck	0.98	10
	Sulcatone	110-93-0	Merck	0.99	7
	3-Octanone	106-68-3	Merck	0.98	5
	Benzaldehyde	100-52-7	Merck	0.99	2
