# Supplementary material for: Relative proportion and contrasting host preference of Culex pipiens biotypes across Europe
Source: Parasit Vectors. 2026 Apr 1;19:152. doi: 10.1186/s13071-026-07375-4 (PMC13064290; doi:10.1186/s13071-026-07375-4)
Supplement: Supplementary file 2 — Additional file 2: Table S2. Culex pipiens biotypes Pipiens and Molestus, as well as hybrids caught in the Netherlands, Switzerland and Greece. “Total captures” contains total numbers of mosquitoes caught in each country and the subset used for biotyping by qPCR are provided. “Trap catches” shows individual counts for each trap for all locations. “OdorvsControl” shows the total number of mosquitoes caught at each trapping site when used as a treatment (Odor) and as a control site for the Netherlands, Switzerland and Greece. [file 13071_2026_7375_MOESM2_ESM.xlsx]

## Sheet: Total field catches
Country	Total mosquitoes trapped	Pipiens	Molestus	Hybrids
Netherlands	3787	521	59	137
Switzerland	8297	1404	65	173
Greece	24161	1142	425	629

## Sheet: Trap catches
Country	Trap pair	Trap ID	Odor	Mosquito biotype	No. collected
Netherlands	1	Trap 1	HB	Pipiens	46
Netherlands	1	Trap 1	HB	Molestus	6
Netherlands	1	Trap 1	HB	Hybrid	7
Netherlands	1	Trap 2	CB	Pipiens	45
Netherlands	1	Trap 2	CB	Molestus	7
Netherlands	1	Trap 2	CB	Hybrid	8
Netherlands	2	Trap 3	HB	Pipiens	46
Netherlands	2	Trap 3	HB	Molestus	2
Netherlands	2	Trap 3	HB	Hybrid	12
Netherlands	2	Trap 4	CB	Pipiens	39
Netherlands	2	Trap 4	CB	Molestus	4
Netherlands	2	Trap 4	CB	Hybrid	16
Netherlands	3	Trap 5	HB	Pipiens	52
Netherlands	3	Trap 5	HB	Molestus	2
Netherlands	3	Trap 5	HB	Hybrid	6
Netherlands	3	Trap 6	CB	Pipiens	49
Netherlands	3	Trap 6	CB	Molestus	2
Netherlands	3	Trap 6	CB	Hybrid	9
Netherlands	4	Trap 7	HB	Pipiens	45
Netherlands	4	Trap 7	HB	Molestus	5
Netherlands	4	Trap 7	HB	Hybrid	9
Netherlands	4	Trap 8	CB	Pipiens	44
Netherlands	4	Trap 8	CB	Molestus	11
Netherlands	4	Trap 8	CB	Hybrid	5
Netherlands	5	Trap 9	HB	Pipiens	44
Netherlands	5	Trap 9	HB	Molestus	6
Netherlands	5	Trap 9	HB	Hybrid	10
Netherlands	5	Trap 10	CB	Pipiens	38
Netherlands	5	Trap 10	CB	Molestus	9
Netherlands	5	Trap 10	CB	Hybrid	13
Netherlands	6	Trap 11	HB	Pipiens	34
Netherlands	6	Trap 11	HB	Molestus	1
Netherlands	6	Trap 11	HB	Hybrid	25
Netherlands	6	Trap 12	CB	Pipiens	38
Netherlands	6	Trap 12	CB	Molestus	9
Netherlands	6	Trap 12	CB	Hybrid	13
Switzerland	7	Trap 4	HB	Pipiens	115
Switzerland	7	Trap 4	HB	Molestus	2
Switzerland	7	Trap 4	HB	Hybrid	22
Switzerland	7	Trap 1	CB	Pipiens	113
Switzerland	7	Trap 1	CB	Molestus	7
Switzerland	7	Trap 1	CB	Hybrid	9
Switzerland	8	Trap 9	HB	Pipiens	113
Switzerland	8	Trap 9	HB	Molestus	4
Switzerland	8	Trap 9	HB	Hybrid	21
Switzerland	8	Trap 2	CB	Pipiens	123
Switzerland	8	Trap 2	CB	Molestus	7
Switzerland	8	Trap 2	CB	Hybrid	7
Switzerland	9	Trap 10	HB	Pipiens	124
Switzerland	9	Trap 10	HB	Molestus	5
Switzerland	9	Trap 10	HB	Hybrid	6
Switzerland	9	Trap 3	CB	Pipiens	119
Switzerland	9	Trap 3	CB	Molestus	3
Switzerland	9	Trap 3	CB	Hybrid	12
Switzerland	10	Trap 12	HB	Pipiens	123
Switzerland	10	Trap 12	HB	Molestus	1
Switzerland	10	Trap 12	HB	Hybrid	14
Switzerland	10	Trap 6	CB	Pipiens	119
Switzerland	10	Trap 6	CB	Molestus	4
Switzerland	10	Trap 6	CB	Hybrid	14
Switzerland	11	Trap 5	HB	Pipiens	133
Switzerland	11	Trap 5	HB	Molestus	1
Switzerland	11	Trap 5	HB	Hybrid	6
Switzerland	11	Trap 7	CB	Pipiens	119
Switzerland	11	Trap 7	CB	Molestus	6
Switzerland	11	Trap 7	CB	Hybrid	15
Switzerland	12	Trap 8	HB	Pipiens	116
Switzerland	12	Trap 8	HB	Molestus	2
Switzerland	12	Trap 8	HB	Hybrid	18
Switzerland	12	Trap 13	CB	Pipiens	87
Switzerland	12	Trap 13	CB	Molestus	23
Switzerland	12	Trap 13	CB	Hybrid	29
Greece	13	Trap 1	HB	Pipiens	97
Greece	13	Trap 1	HB	Molestus	41
Greece	13	Trap 1	HB	Hybrid	37
Greece	13	Trap 2	CB	Pipiens	98
Greece	13	Trap 2	CB	Molestus	44
Greece	13	Trap 2	CB	Hybrid	43
Greece	14	Trap 3	HB	Pipiens	89
Greece	14	Trap 3	HB	Molestus	25
Greece	14	Trap 3	HB	Hybrid	70
Greece	14	Trap 4	CB	Pipiens	108
Greece	14	Trap 4	CB	Molestus	26
Greece	14	Trap 4	CB	Hybrid	50
Greece	15	Trap 5	HB	Pipiens	103
Greece	15	Trap 5	HB	Molestus	27
Greece	15	Trap 5	HB	Hybrid	49
Greece	15	Trap 6	CB	Pipiens	110
Greece	15	Trap 6	CB	Molestus	20
Greece	15	Trap 6	CB	Hybrid	54
Greece	16	Trap 7	HB	Pipiens	83
Greece	16	Trap 7	HB	Molestus	39
Greece	16	Trap 7	HB	Hybrid	63
Greece	16	Trap 8	CB	Pipiens	94
Greece	16	Trap 8	CB	Molestus	30
Greece	16	Trap 8	CB	Hybrid	61
Greece	17	Trap 9	HB	Pipiens	92
Greece	17	Trap 9	HB	Molestus	40
Greece	17	Trap 9	HB	Hybrid	53
Greece	17	Trap 11	CB	Pipiens	97
Greece	17	Trap 11	CB	Molestus	36
Greece	17	Trap 11	CB	Hybrid	50
Greece	18	Trap 10	HB	Pipiens	86
Greece	18	Trap 10	HB	Molestus	54
Greece	18	Trap 10	HB	Hybrid	43
Greece	18	Trap 12	CB	Pipiens	85
Greece	18	Trap 12	CB	Molestus	43
Greece	18	Trap 12	CB	Hybrid	56

## Sheet: OdorvsControl
Country	Trap pair	Bait	No. collected
Netherlands	1	Odor	273
Netherlands	1	Control	62
Netherlands	2	Odor	356
Netherlands	2	Control	158
Netherlands	3	Odor	961
Netherlands	3	Control	377
Netherlands	4	Odor	760
Netherlands	4	Control	69
Netherlands	5	Odor	644
Netherlands	5	Control	61
Netherlands	6	Odor	796
Netherlands	6	Control	163
Switzerland	4	Odor	1242
Switzerland	4	Control	254
Greece	1	Odor	506
Greece	1	Control	92
Greece	2	Odor	7852
Greece	2	Control	325
Greece	3	Odor	4251
Greece	3	Control	400
Greece	4	Odor	4377
Greece	4	Control	1471
Greece	5	Odor	3995
Greece	5	Control	388
Greece	6	Odor	3180
Greece	6	Control	409
